# Supplementary material for: Improvement of Summer Green Tea Quality Through an Integrated Shaking and Piling Process
Source: Foods. 2025 Apr 7;14(7):1284. doi: 10.3390/foods14071284 (PMC11989215; doi:10.3390/foods14071284)
Supplement: Supplementary file 1 [file foods-14-01284-s001.zip]

Archive with 1 entries (1 files):
- foods-3554297-supplementary.xlsx
