# Supplementary material for: Improvement of Summer Green Tea Quality Through an Integrated Shaking and Piling Process
Source: Foods. 2025 Apr 7;14(7):1284. doi: 10.3390/foods14071284 (PMC11989215; doi:10.3390/foods14071284)
Supplement: Supplementary file 1 [file foods-14-01284-s001.zip › foods-3554297-supplementary.xlsx]

## Sheet: TABLE S1
Table S1 List of the 146 compounds of each samples using non-targeted metabolomics analysis
Order	Name	RT (min) 1	m/z	Formula	Model 2	Peak area 3
						FTL	Spreading	Shaking	Rolling	Piling	SPGT	GT	SGT	PGT
1	L-Glutamine	0.50875	145.061	C₅H₁₀N₂O₃	ESI-	48.56±6.19	29.82±4.89	392.73±15.29	622.88±53.92	496.43±9.73	52.67±1.24	37.72±0.20	43.41±0.25	41.56±0.66
2	L-Threonine	0.50875	118.05	C₄H₉NO₃	ESI-	47.97±3.37	61.06±3.90	79.66±10.91	65.10±8.26	62.97±4.00	77.14±0.61	57.87±0.54	67.94±0.55	70.50±0.16
3	Gluconic acid	0.519583	195.05	C₆H₁₂O₇	ESI-	360.98±12.67	417.96±39.05	1360.89±45.81	1039.77±35.73	941.97±5.16	301.88±3.55	281.50±1.04	300.73±2.38	288.74±2.07
4	D-Erythrose	0.519583	165.04	C₄H₈O₄	ESI-	1181.54±113.80	1448.82±97.02	1753.84±115.51	1791.39±9.26	2112.91±41.28	1636.54±3.29	1028.31±2.30	1371.24±3.27	1514.52±7.48
5	L-Threonic acid	0.52925	135.029	C₄H₈O₅	ESI-	616.72±29.34	407.66±32.48	506.68±50.42	1019.74±99.05	385.40±53.80	298.67±1.82	570.18±0.88	602.15±2.49	305.82±2.07
6	Raffinose	0.52925	549.164	C₁₈H₃₂O₁₆	ESI-	88.13±15.09	76.55±16.37	321.17±9.50	478.26±32.25	484.33±20.27	190.00±0.34	98.06±1.78	151.67±2.66	107.69±0.63
7	L-Arginine	0.530433	175.118	C₆H₁₄N₄O₂	ESI+	642.70±115.67	926.49±88.49	1263.48±614.89	2393.82±1012.25	1602.09±754.98	934.93±2.76	1213.40±4.93	1031.09±0.84	958.56±3.94
8	Palatinose	0.539417	341.108	C₁₂H₂₂O₁₁	ESI-	468.26±98.76	513.65±118.28	1719.13±24.59	3015.94±72.58	2897.02±209.28	496.97±1.03	362.90±0.70	390.94±1.72	424.47±3.17
9	Ascorbic acid	0.549417	175.025	C₆H₈O₆	ESI-	5.82±2.62	4.79±3.28	37.45±3.31	355.63±257.82	12.65±2.67	4.34±0.12	94.89±0.63	51.65±0.68	13.17±0.03
10	alpha-D-Glucose	0.549417	179.055	C₆H₁₂O₆	ESI-	2177.34±116.53	2340.17±28.43	2843.46±27.35	3073.88±32.09	3073.43±180.66	2571.31±1.87	2049.93±3.45	2413.90±2.58	2475.29±3.56
11	L-Proline	0.550267	116.07	C₅H₉NO₂	ESI+	610.65±40.63	1023.18±104.34	1168.41±86.61	1063.22±27.83	1012.84±69.35	1023.84±2.15	931.07±1.37	973.93±2.07	1066.65±1.63
12	L-Theanine	0.569917	175.108	C₇H₁₄N₂O₃	ESI+	40911.60±1138.94	38302.54±1455.92	37294.43±883.10	63859.46±574.14	62055.06±1164.28	54549.74±179.99	51151.42±6.61	56470.91±202.78	51192.74±127.73
13	N-Acetyl proline	0.580083	158.081	C₇H₁₁NO₃	ESI+	18528.41±535.14	17336.00±797.83	17773.29±668.64	30011.64±904.58	28699.75±611.67	25021.38±45.68	23354.64±183.21	24692.53±216.61	22411.02±157.46
14	O-Acetyl-L-serine	0.599917	148.06	C₅H₉NO₄	ESI+	1401.22±16.68	1452.27±23.08	1791.92±46.92	1224.30±18.20	1193.12±70.73	805.04±4.12	1023.09±5.93	816.74±1.07	1024.16±2.43
15	L-Tyrosine	0.609917	182.081	C₉H₁₁NO₃	ESI+	2112.40±66.37	3880.86±11.67	2979.72±178.58	2478.86±188.37	2083.95±29.06	3320.62±24.31	3506.68±60.39	3443.74±79.91	3421.34±92.47
16	Sucrose	0.740733	341.108	C₁₂H₂₂O₁₁	ESI-	113.11±18.13	97.34±18.90	1993.62±25.41	4000.99±58.30	3790.00±41.11	133.07±2.66	113.57±1.71	131.38±2.44	123.24±1.01
17	L-Malic acid	0.7914	133.014	C₄H₆O₅	ESI-	1061.50±36.31	807.76±13.79	1391.02±36.00	1597.53±63.24	1421.81±46.78	935.87±1.36	830.85±2.67	964.72±1.85	792.19±0.78
18	Melezitose	0.811567	549.165	C₁₈H₃₂O₁₆	ESI-	129.47±3.88	158.40±19.59	547.23±46.51	958.85±23.37	913.51±36.58	230.74±0.83	169.68±46.64	225.51±1.66	230.29±1.54
19	L-Valine	0.822083	118.086	C₅H₁₁NO₂	ESI+	382.97±22.36	512.92±55.44	563.23±10.16	461.56±16.58	394.95±50.17	422.92±4.48	437.80±2.35	399.92±4.26	456.20±9.55
20	Pipecolic acid	0.832083	130.085	C₆H₁₁NO₂	ESI+	200.99±3.09	204.27±8.77	221.50±7.86	200.41±8.02	188.14±8.08	226.69±2.12	193.31±1.48	218.46±2.22	219.95±1.42
21	Nicotinic acid	0.832083	124.039	C₆H₅NO₂	ESI+	214.28±11.63	196.04±8.36	292.76±12.33	204.74±18.21	157.30±12.22	200.78±1.58	149.92±1.35	195.59±1.78	164.51±2.23
22	Adenosine phosphate	0.84225	348.071	C₁₀H₁₄N₅O₇P	ESI+	1107.06±21.31	1347.03±102.94	1514.07±74.18	1070.49±32.71	1009.32±18.45	1038.82±13.67	1325.95±21.16	1241.96±26.53	1110.65±9.77
23	L-Lysine	0.84225	111.091	C₆H₁₄N₂O₂	ESI+	196.00±64.47	134.90±17.67	78.75±20.18	243.84±44.14	130.76±11.98	134.55±2.29	281.23±0.66	227.87±2.07	155.48±1.82
24	Gly-Val	0.84225	175.108	C₇H₁₄N₂O₃	ESI+	45422.88±592.95	43784.33±781.30	36121.36±1163.80	59322.83±415.63	53779.23±483.02	59295.76±802.61	54758.17±385.66	57282.05±521.08	54232.75±1130.90
25	Pro-Val	0.902083	215.14	C₁₀H₁₈N₂O₃	ESI+	193.52±29.35	176.05±18.03	144.78±11.44	147.92±10.86	145.45±15.08	140.49±2.66	139.06±3.29	168.15±2.74	128.53±5.02
26	N-Acetyl valine	0.944067	204.087	C₇H₁₃NO₃	ESI-	97.26±4.34	98.65±9.19	191.74±6.90	223.93±6.10	205.27±17.77	134.11±1.28	80.64±2.33	137.63±1.16	107.86±1.68
27	N-Acetyl threonine	0.9624	162.075	C₆H₁₁NO₄	ESI+	138.37±4.21	146.35±10.34	152.38±13.63	116.43±8.97	115.38±7.62	104.68±1.53	125.44±2.00	114.46±2.73	106.31±0.63
28	2-Furoic acid	0.96455	111.008	C₅H₄O₃	ESI-	632.16±63.93	653.81±43.62	882.36±23.48	940.96±11.82	963.46±33.22	803.49±1.35	814.97±1.11	813.74±1.60	755.86±2.09
29	L-Glutamic Acid	1.02307	130.05	C₅H₉NO₄	ESI+	567.40±45.61	567.19±49.00	816.70±8.10	859.40±31.04	2250.22±57.04	4476.45±58.49	4932.16±89.89	4149.65±26.47	4762.92±43.56
30	Val-Glu	1.20005	245.112	C₁₀H₁₈N₂O₅	ESI-	108.13±10.09	106.30±10.06	57.57±5.23	93.76±6.96	77.21±1.83	512.66±1.19	365.45±0.69	443.99±0.79	404.14±1.74
31	L-Isoleucine	1.27738	132.102	C₆H₁₃NO₂	ESI+	7566.19±166.43	11400.29±178.60	11045.00±134.69	11615.04±257.69	10607.97±40.13	10741.34±4.00	11301.77±55.89	10668.85±45.24	10764.82±16.52
32	o-Tyrosine	1.28738	182.081	C₉H₁₁NO₃	ESI+	12892.77±109.72	22034.59±222.87	17688.57±1354.83	19698.35±226.96	17773.22±113.85	21449.68±252.38	22600.33±310.87	22390.29±263.29	20936.06±111.91
33	Peonidin-3-sophoroside-5-glucoside	1.30788	792.213	C₃₄H₄₃O₂₁	ESI+	814.09±30.58	1739.71±16.55	9268.56±594.28	2172.34±61.61	2008.99±21.57	1855.35±27.09	885.75±20.01	1859.12±14.51	938.87±6.69
34	Glutathione	1.34855	527.16	C₁₀H₁₇O₆N₃S	ESI+	3015.53±31.87	3205.55±16.53	3815.59±3.24	4404.36±14.27	6345.32±38.37	8687.35±146.73	2482.59±52.07	3698.20±83.85	6347.51±42.76
35	L-Leucine	1.41403	130.087	C₆H₁₃NO₂	ESI-	617.76±41.08	805.94±5.65	1353.93±31.16	1697.82±40.16	1448.49±28.84	618.72±2.02	706.83±1.46	691.72±2.64	688.13±0.42
36	Adenosine	1.55003	268.105	C₁₀H₁₃N₅O₄	ESI+	1557.28±34.50	4164.39±116.24	4078.31±96.21	7522.59±117.31	23026.68±625.79	24242.36±221.96	8722.60±166.35	9931.69±241.87	22069.31±511.60
37	Pro-Ala	1.55535	245.114	C₈H₁₄N₂O₃	ESI-	33.00±1.24	52.43±1.87	41.60±0.71	75.17±3.08	38.36±0.63	24.79±1.10	40.19±1.29	36.95±1.38	29.54±1.17
38	beta-Asp-Leu	1.5802	247.129	C₁₀H₁₈N₂O₅	ESI+	4267.92±74.56	4113.74±25.51	1744.63±17.70	2295.83±60.40	3045.39±25.61	3581.65±16.15	885.56±2.75	1570.08±22.53	2039.43±42.58
39	Luteolin-7-glucuronide	1.65037	463.087	C₂₁H₁₈O₁₂	ESI+	1761.05±15.78	3806.28±57.65	4940.19±105.42	3566.76±76.69	9545.57±142.57	6752.47±47.66	2067.63±40.63	3685.85±41.61	6358.84±162.97
40	Guanosine	1.6702	284.099	C₁₀H₁₃N₅O₅	ESI+	421.24±1.40	379.74±5.48	555.90±13.40	470.06±7.51	831.54±15.92	1059.39±23.41	392.62±9.79	548.62±13.38	814.93±5.81
41	Guanine	1.6702	152.057	C₅H₅N₅O	ESI+	385.17±10.80	356.38±4.22	576.91±36.55	428.73±5.51	799.00±52.53	1002.90±1.55	414.82±2.40	613.91±0.99	809.39±2.03
42	Gallic acid	1.67618	169.014	C₇H₆O₅	ESI-	1021.31±44.16	2414.24±126.60	20680.15±376.17	4342.61±24.75	8255.98±254.14	6654.16±29.85	2758.88±10.55	4237.39±13.85	3631.35±3.45
43	Pro-Ile	1.68037	229.155	C₁₁H₂₀N₂O₃	ESI+	7851.32±34.07	7349.60±20.99	8086.80±66.10	7997.82±50.93	8110.08±43.80	7803.94±32.08	8104.03±24.27	8079.77±39.31	7041.34±24.75
44	Quercetin-3-O-glucuronide	1.69635	513.048	C₂₁H₁₈O₁₃	ESI-	4001.73±61.76	3189.61±100.58	2268.60±110.58	2786.60±143.56	1256.62±56.80	533.93±3.70	803.33±2.94	829.74±1.22	487.45±3.13
45	Theogallin	1.79585	343.066	C₁₄H₁₆O₁₀	ESI-	19059.38±825.70	18447.09±1012.84	62045.72±1908.83	67678.93±2408.15	67136.14±2533.89	17001.37±112.23	19196.60±50.79	18971.14±107.86	17387.18±95.01
46	N-Methyl-L-proline	1.8097	130.086	C₆H₁₁NO₂	ESI+	2497.82±487.81	3062.00±209.06	5818.20±239.46	2314.92±677.95	4219.56±268.84	3349.01±4.51	1117.09±2.64	1795.49±49.21	2440.31±17.85
47	2-O-Methyl adenosine	1.87985	282.12	C₁₁H₁₅N₅O₄	ESI+	206.70±6.50	272.20±12.30	352.45±8.80	303.11±17.62	372.27±18.40	433.16±9.85	426.01±6.53	433.81±5.11	431.63±5.90
48	Theasinensin C	1.92002	593.13	C₃₀H₂₆O₁₄	ESI+	508.85±30.14	653.16±24.47	2354.80±10.23	582.39±29.87	546.75±37.39	596.60±1.82	276.32±1.30	590.11±1.26	273.75±1.55
49	L-Phenylalanine	2.03118	166.087	C₉H₁₁NO₂	ESI+	12781.41±162.28	18076.01±362.07	15556.76±192.59	22549.28±665.45	20930.98±149.42	18985.68±64.92	24547.67±48.93	19741.81±106.73	22514.74±216.04
50	Thr-Tyr	2.13118	283.129	C₁₃H₁₈N₂O₅	ESI+	59.53±0.90	95.25±1.73	81.28±0.62	111.13±1.11	205.21±1.07	1260.10±5.73	1352.57±21.47	1314.17±7.77	1072.41±37.13
51	gamma-Glu-Gln	2.141	166.053	C₁₀H₁₆N₃O₆	ESI+	123.42±0.34	132.66±1.71	195.97±0.91	312.62±1.99	454.32±1.56	684.36±3.89	265.40±7.34	318.12±2.19	495.64±2.59
52	Theobromine	2.20083	181.072	C₇H₈N₄O₂	ESI+	26702.19±534.00	16920.89±407.28	20628.73±515.20	18749.49±289.13	17171.18±241.61	15658.85±21.68	15456.31±5.00	18038.38±30.64	14587.17±12.57
53	Succinyl adenosine	2.23117	384.115	C₁₄H₁₇N₅O₈	ESI+	733.63±73.94	661.61±29.50	647.01±24.92	434.27±30.90	459.73±33.76	440.43±6.83	471.87±6.05	437.52±0.96	456.12±4.86
54	L-Galactose	2.2515	213.097	C₆H₁₂O₆	ESI+	513.65±51.32	531.63±71.92	541.03±103.10	532.16±41.54	506.75±18.54	515.28±5.87	488.01±8.82	530.03±1.82	485.92±4.73
55	Epigallocatechin	2.3025	307.082	C₁₅H₁₄O₇	ESI+	764.49±40.37	906.96±107.99	1049.46±42.52	880.13±29.91	818.57±20.44	955.94±1.47	1004.16±4.41	713.63±2.08	1115.74±1.08
56	3,4-Dihydroxyphenylacetic acid	2.3025	169.049	C₈H₈O₄	ESI+	2099.23±86.98	2041.23±99.85	1758.60±188.54	2269.45±267.32	2146.30±139.79	2674.70±12.02	2886.21±20.86	2657.01±30.19	2644.71±51.54
57	4-Hydroxybenzoic acid	2.3025	139.039	C₇H₆O₃	ESI+	15738.04±253.63	16333.02±653.50	14749.80±223.07	21870.37±161.70	20330.35±352.18	16472.11±15.79	16442.51±11.88	16548.19±9.97	17798.07±72.92
58	Adenine	2.49432	136.062	C₅H₅N₅	ESI+	770.50±92.66	1174.28±55.94	571.22±113.43	1271.45±75.00	1585.55±114.84	2779.64±10.58	3136.99±6.67	2905.67±2.46	2659.05±20.89
59	5'-Methyl thioadenosine	2.50415	298.097	C₁₁H₁₅N₅O₃S	ESI+	9110.37±492.83	14373.09±170.75	6946.08±1433.55	17661.39±1007.78	22891.56±184.15	36833.35±709.29	42831.45±1033.69	40180.88±618.93	37672.55±344.25
60	Isoneotheaflavin-3-O-gallate	2.52163	761.136	C₃₆H₂₈O₁₆	ESI-	9069.70±28.63	7952.80±208.19	67583.02±1660.61	45141.22±1994.45	38666.96±273.08	7471.40±28.16	9560.92±136.61	8566.87±29.12	6264.83±23.97
61	Quercetin-3-beta-D-glucoside	2.55448	465.103	C₂₁H₂₀O₁₂	ESI+	4722.32±164.25	5523.09±105.72	4052.77±164.29	3939.82±113.85	2559.94±82.39	1484.61±7.08	2349.35±4.77	2413.26±8.35	1869.79±10.08
62	Guanosine monophosphate	2.56163	771.121	C₁₀H₁₄N₅O₈P	ESI-	143.90±6.49	166.65±4.35	28.95±2.52	9.24±0.60	11.04±0.92	142.90±2.89	142.43±1.59	153.29±0.85	134.66±2.13
63	Indole	2.62465	118.065	C₈H₇N	ESI+	1847.57±226.52	2145.21±145.64	2141.44±228.59	2433.83±324.50	2100.67±153.11	2125.39±32.86	1877.89±59.59	2195.55±36.57	2043.53±21.98
64	L-Tryptophan	2.65432	205.098	C₁₁H₁₂N₂O₂	ESI+	14148.57±482.30	17886.09±107.94	20224.23±299.10	25368.66±158.08	23684.04±301.45	17329.56±33.39	18637.10±35.67	18338.08±31.18	17980.11±37.54
65	Quercetin-3-O-xylosyl-glucuronide	2.68432	633.109	C₂₆H₂₆O₁₇	ESI+	665.11±16.05	1363.00±44.98	1657.98±114.58	992.48±72.10	1722.26±165.30	2600.09±10.40	697.79±10.27	1855.06±13.47	2223.23±48.72
66	Quercetin-3,4'-O-diglucoside	2.69432	627.153	C₂₇H₃₀O₁₇	ESI+	626.11±61.43	646.34±73.89	832.24±130.98	468.61±89.42	404.03±36.55	393.58±1.52	545.42±2.30	428.26±2.07	396.12±1.45
67	Leucocyanidin	2.72415	613.155	C₁₅H₁₄O₇	ESI+	13712.98±372.47	13674.96±130.75	11941.85±332.55	14161.24±802.83	14637.66±604.53	13551.92±84.55	14396.58±360.01	14229.41±61.82	13621.08±368.35
68	Cyanidin-3-galactoside	2.76382	449.108	C₂₁H₂₁O₁₁	ESI+	4631.38±496.17	4757.89±185.12	4860.93±247.36	2591.58±106.66	3036.60±37.13	1826.86±22.26	2747.61±71.44	2132.57±39.45	2159.76±18.43
69	Quercetin-3,4'-Diglucoside	2.7738	627.153	C₂₇H₃₀O₁₇	ESI+	790.90±88.27	786.66±102.48	1081.91±59.49	622.21±94.15	389.40±9.23	589.03±6.72	600.73±3.04	632.29±2.67	583.99±3.67
70	Kynurenic acid	2.81347	190.05	C₁₀H₇NO₃	ESI+	2202.86±387.73	1894.33±227.68	2078.67±221.36	2325.88±329.72	2184.68±45.84	2070.68±46.65	2073.09±5.62	1982.58±20.82	2089.96±24.37
71	p-Coumaroyl quinic acid	2.85365	339.108	C₁₆H₁₈O₈	ESI+	3849.00±87.88	3660.31±122.96	3792.98±158.67	4684.99±93.18	4871.95±154.12	4734.57±10.45	4929.08±17.49	4552.25±27.71	5179.73±76.48
72	Deoxyinosine	2.87397	253.093	C₁₀H₁₂N₄O₄	ESI+	750.97±38.44	738.08±31.81	918.72±36.63	957.23±48.65	846.89±61.30	829.92±5.24	619.39±1.77	773.54±4.93	724.90±2.62
73	2-Isopropylmalic acid	2.90112	175.061	C₇H₁₂O₅	ESI-	4143.14±94.03	3190.21±173.84	4295.00±268.12	4779.42±216.25	4378.46±161.11	3412.31±77.57	3547.27±36.25	3526.76±2.74	3428.17±78.47
74	Theasinensin B	2.91128	761.136	C₃₇H₃₀O₁₈	ESI-	1131.85±56.13	991.85±72.05	26171.93±1350.73	37967.76±2246.30	34592.78±1922.88	1012.70±5.91	1437.83±8.49	1077.48±6.83	1014.71±2.64
75	1-Caffeoylquinic acid	2.93162	353.087	C₁₆H₁₈O₉	ESI-	19291.96±373.82	15826.00±631.09	12002.79±924.46	34498.11±1665.42	28357.45±1289.11	17653.43±55.72	25990.12±165.40	19431.81±78.66	21793.74±137.32
76	Caffeine	2.94447	195.088	C₈H₁₀N₄O₂	ESI+	380106.37±6427.19	376047.01±5257.92	378811.94±3119.02	382053.89±7618.53	378889.87±5305.36	373963.52±3668.84	373878.75±2979.55	376996.96±2441.73	372683.73±3164.22
77	4-Caffeoylquinic acid	2.9933	355.103	C₁₆H₁₈O₉	ESI+	2412.36±563.73	2575.84±494.60	548.06±194.06	1909.41±437.54	1788.60±133.95	2531.63±44.16	4331.55±92.76	2410.65±66.33	2751.36±22.37
78	Orientin	3.0633	449.108	C₂₁H₂₀O₁₁	ESI+	4548.58±140.74	3771.34±118.76	1709.28±126.15	4192.27±48.99	2457.21±91.76	1899.88±15.53	3482.04±14.06	2818.63±1.99	2356.52±10.97
79	Kaempferol-7-galactoside-3-rutinoside	3.08313	757.218	C₃₃H₄₀O₂₀	ESI+	705.33±18.42	864.08±19.06	1148.92±42.82	1296.33±114.10	1352.23±45.86	1665.14±25.73	1290.09±11.74	1575.94±13.18	1731.74±40.88
80	Procyanidin B1	3.09178	577.135	C₃₀H₂₆O₁₂	ESI-	49114.52±728.69	37336.46±397.41	50518.80±2821.02	209147.09±7692.47	176614.58±3191.89	59435.03±133.53	75847.44±62.77	65531.88±200.96	61175.18±161.50
81	Procyanidin B2	3.10345	579.154	C₃₀H₂₆O₁₂	ESI+	450305.95±5265.74	389701.87±6956.42	229182.63±2633.66	609652.72±5761.86	525417.40±11822.32	544700.68±488.29	614338.40±563.26	571002.09±6598.16	542216.64±888.04
82	Quercetin-3-arabinoside	3.12312	457.076	C₂₀H₁₈O₁₁	ESI+	1389.30±209.62	1465.26±95.55	1885.36±76.39	824.49±176.61	1040.48±187.82	588.02±1.14	719.32±4.14	866.24±2.98	551.18±6.45
83	Proanthocyanidin A2	3.18345	577.134	C₃₀H₂₄O₁₂	ESI+	6099.10±234.85	4946.12±380.68	3413.57±332.18	8370.06±211.16	8239.94±245.71	9627.55±99.76	11704.19±212.01	10545.58±70.62	9907.20±70.32
84	Catechin	3.27378	291.087	C₁₅H₁₄O₆	ESI+	217.18±45.21	732.05±153.92	564.45±60.43	1478.06±224.04	1301.09±209.85	1662.35±4.38	1692.66±8.43	1590.12±11.99	1719.83±6.50
85	Epigallocatechin gallate	3.33395	459.093	C₂₂H₁₈O₁₁	ESI+	256805.50±10782.63	245265.31±19918.48	242702.88±5641.86	291909.17±11511.32	266439.62±9938.52	243957.44±52.30	260561.86±1743.27	247864.40±301.42	257615.26±2305.13
86	Assamicain C	3.3506	915.163	C₄₄H₃₆O₂₂	ESI-	4256.11±959.84	3130.47±534.48	390930.91±28172.34	478032.46±6853.61	421067.38±18077.59	3093.41±47.81	5892.36±49.80	3315.92±76.30	3056.18±31.21
87	Vitexin	3.38378	433.113	C₂₁H₂₀O₁₀	ESI+	15200.55±1092.68	13547.82±1073.36	7530.75±95.55	14763.92±383.19	8087.24±363.10	7434.80±38.48	9832.65±79.38	9304.85±56.43	7464.18±92.87
88	Procyanidin C1	3.39378	867.213	C₄₅H₃₈O₁₈	ESI+	18470.37±279.47	15045.61±608.68	5707.87±268.96	19144.87±219.12	15125.71±433.27	25574.90±281.21	29386.36±1006.31	25498.48±515.23	25246.22±1088.52
89	Delphinidin-3-rutinoside	3.41377	629.196	C₂₇H₃₁O₁₆	ESI+	5670.94±572.42	3402.76±380.81	5034.92±168.15	2853.19±657.26	2597.29±482.54	2504.53±37.66	1491.10±18.14	2003.39±44.62	2540.64±11.58
90	Marmesin rutinoside	3.42377	519.187	C₂₆H₃₄O₁₃	ESI+	1404.89±30.34	1403.26±23.47	768.85±16.46	628.58±18.07	539.92±30.48	1350.29±28.96	940.72±1.07	1016.23±10.25	1086.77±44.14
91	Kaempferol-7-glucoside	3.44377	449.108	C₂₁H₂₀O₁₁	ESI+	15295.43±27.95	14302.66±444.88	10391.08±247.53	15296.05±442.43	14714.43±954.99	17365.91±35.01	19661.32±268.30	17207.61±118.17	19972.14±128.90
92	Theasinensin A	3.49377	915.164	C₄₄H₃₄O₂₂	ESI+	145.35±17.74	186.57±28.11	614.69±60.34	117.01±30.20	238.09±33.51	125.43±0.90	131.01±2.78	134.25±3.06	113.05±6.33
93	Assamicain A	3.49377	899.167	C₄₄H₃₆O₂₂	ESI+	36265.79±698.12	34550.08±658.58	38093.35±1134.40	38265.79±762.70	33543.42±786.54	21227.15±332.22	22069.10±97.46	24215.54±250.21	21099.88±236.87
94	Quercetin-3-rutinoside-7-galactoside	3.54008	817.197	C₃₃H₄₀O₂₁	ESI-	518.01±47.19	558.34±38.16	552.62±49.89	703.41±34.02	585.66±45.69	404.03±1.56	580.05±1.64	479.58±0.83	532.23±0.69
95	Saponarin	3.57008	1187.31	C₂₇H₃₀O₁₅	ESI-	22.55±7.68	20.84±15.06	662.15±116.91	837.38±37.29	1317.90±22.03	61.93±1.79	129.83±2.02	72.38±1.46	66.88±1.49
96	Quercetin	3.60343	303.05	C₁₅H₁₀O₇	ESI+	15967.29±988.77	15104.32±874.01	15396.22±723.51	16462.89±1041.05	15457.57±1089.59	14919.88±69.33	14174.95±23.85	13727.60±50.79	15550.50±60.24
97	Ala-Asp	3.69293	313.07	C₁₂H₁₂N₂O₈	ESI+	859.98±1.99	859.25±5.14	1294.75±12.86	1063.78±32.25	1200.00±12.13	2106.00±31.83	1834.87±21.68	1789.23±47.19	2726.16±16.87
98	Arg-Tyr	3.7126	302.164	C₁₅H₂₃N₅O₄	ESI+	99.41±1.81	82.86±1.96	99.49±0.64	946.44±4.65	753.59±8.45	969.91±16.37	229.02±10.67	1025.27±12.67	332.37±5.66
99	Kaempferol	3.73242	287.056	C₁₅H₁₀O₆	ESI+	11931.53±775.75	11726.62±975.49	12846.70±1035.33	10943.08±1178.23	11328.22±478.36	9408.37±65.86	9048.54±106.78	9703.29±122.39	9165.47±82.02
100	Myricetin-3-arabinoside	3.75908	449.072	C₂₀H₁₈O₁₂	ESI-	2765.74±46.00	2463.36±80.99	1503.47±91.05	2341.27±61.66	2128.74±103.46	1887.62±20.86	2572.44±17.39	2202.08±4.48	2162.81±5.21
101	Salicylic acid	3.78142	139.038	C₇H₆O₃	ESI+	643.42±69.54	671.56±66.47	807.42±245.29	721.40±243.35	992.51±119.10	514.15±7.42	509.42±8.61	503.23±6.80	520.79±12.84
102	Isovitexin	3.80158	433.114	C₂₁H₂₀O₁₀	ESI+	29117.17±1160.82	31867.87±675.59	29891.27±1386.74	41519.04±224.03	55537.69±790.93	64621.61±169.19	59090.45±427.74	57738.15±800.14	70056.62±479.57
103	Tyr-Leu	3.80158	277.155	C₁₅H₂₂N₂O₄	ESI+	964.61±24.04	969.49±8.48	841.09±2.92	957.99±4.26	843.97±7.78	835.64±7.97	795.67±2.30	796.47±5.69	685.45±7.15
104	Isoquercitrin	3.87142	465.103	C₂₁H₂₀O₁₂	ESI+	151706.12±1975.16	154236.20±4189.13	153219.28±2469.51	147724.57±1660.58	146813.32±746.95	138389.94±371.04	142098.51±963.16	141177.76±663.22	138658.55±176.12
105	Myricetin-3-rhamnoside	3.89807	927.183	C₂₁H₂₀O₁₂	ESI-	1363.23±45.85	1212.27±217.04	7673.70±559.93	11103.99±594.99	9746.83±222.39	1018.56±5.94	1472.91±5.10	1276.06±10.28	1147.77±2.24
106	Catechin gallate	3.97075	443.098	C₂₂H₁₈O₁₀	ESI+	141.19±2.18	137.33±0.38	380.19±8.95	499.77±5.66	486.17±15.48	148.08±2.26	161.10±0.98	155.42±2.43	148.46±2.58
107	Myricetin-3-glucoside	4.03025	481.097	C₂₁H₂₀O₁₃	ESI+	836.53±42.97	798.95±14.38	608.84±63.01	802.84±24.28	731.48±24.74	683.73±4.15	697.50±3.64	656.33±0.97	693.97±6.62
108	Cynaroside	4.0864	447.093	C₂₁H₂₀O₁₁	ESI-	1378.64±55.66	1452.12±47.53	19291.81±404.15	22567.57±801.37	21376.70±391.29	1332.75±4.15	1579.37±3.94	1535.72±12.15	1352.51±7.67
109	Kaempferol-3-O-galactoside	4.10073	449.108	C₂₁H₂₀O₁₁	ESI+	68727.73±1715.50	67677.82±142.82	66550.28±659.05	61471.91±1634.60	61150.50±1447.13	47358.35±226.83	51355.57±259.06	188838.25±200325.56	49921.93±191.47
110	Kaempferol-7-O-glucoside	4.18822	895.194	C₂₁H₂₀O₁₁	ESI-	144.99±8.54	96.45±2.31	1314.59±70.02	1633.80±40.29	1577.24±26.19	88.95±1.38	122.41±1.56	115.52±4.38	91.07±1.31
111	Luteolin-7-galactoside	4.20173	449.108	C₂₁H₂₀O₁₁	ESI+	27870.36±781.50	26314.61±984.92	27025.06±799.09	25624.90±639.52	26189.92±799.78	22741.21±328.51	22998.83±99.33	23312.80±397.56	22228.41±376.52
112	1,3-Dicaffeoylquinic acid	4.22872	515.116	C₂₅H₂₄O₁₂	ESI-	161.50±8.78	209.23±17.21	261.53±17.79	213.49±2.21	216.05±4.85	107.53±2.85	172.51±1.42	124.66±2.10	143.01±1.92
113	Naringenin-7-rutinoside	4.24905	579.171	C₂₇H₃₂O₁₄	ESI-	1217.91±28.87	1113.09±60.94	4214.50±67.25	6304.61±112.87	6297.78±73.58	856.61±1.81	1147.16±0.62	1039.30±0.90	925.26±4.32
114	Quercetin-3-galactoside	4.27207	465.103	C₂₁H₂₀O₁₂	ESI+	4001.73±61.76	3189.61±100.58	2268.60±110.58	2786.60±143.56	1256.62±56.80	533.93±3.70	803.33±2.94	829.74±1.22	487.45±3.13
115	Naringenin	4.27207	273.076	C₁₅H₁₂O₅	ESI+	1751.98±169.05	1879.61±80.18	1689.71±107.26	1972.30±131.48	2181.84±103.40	1620.71±7.75	1763.62±10.96	1725.74±13.91	1636.38±10.69
116	Tamarixetin	4.28223	373.092	C₁₆H₁₄O₇	ESI+	98.78±0.68	368.53±75.97	205.92±8.89	1.14±0.74	164.10±18.63	403.35±4.16	5.68±0.26	31.13±1.42	137.54±3.69
117	4-Coumaric acid	4.41138	163.04	C₉H₈O₃	ESI-	135.52±28.50	155.13±25.08	130.74±43.73	194.83±24.78	149.16±22.84	150.03±1.39	126.74±1.74	173.16±2.14	137.48±2.17
118	Phloretin	4.45505	257.081	C₁₅H₁₄O₅	ESI+	4458.29±47.22	4376.06±36.09	4012.04±111.88	4773.88±76.05	4399.99±117.08	3653.12±49.38	4003.38±57.43	3848.29±17.86	3628.29±11.62
119	Diosmetin	4.45505	301.071	C₁₆H₁₂O₆	ESI+	274.27±64.82	334.28±43.35	167.20±80.05	290.40±87.76	285.27±72.09	358.06±5.47	207.28±4.78	276.36±2.19	338.07±3.93
120	Rhamnazin-3-rutinoside	4.55605	621.178	C₂₉H₃₄O₁₆	ESI+	46.80±4.38	52.98±14.09	57.65±2.69	149.01±18.51	226.98±22.21	353.88±1.95	273.30±1.28	310.94±2.63	315.25±4.48
121	3-O-Methyl kaempferol	4.60622	333.096	C₁₆H₁₂O₆	ESI+	389.35±6.65	401.50±21.80	369.35±12.82	298.38±16.11	288.11±15.06	314.37±2.50	374.12±2.86	355.72±2.35	319.27±1.07
122	Oenin	4.61638	493.134	C₂₃H₂₄O₁₂	ESI+	3565.70±173.53	4235.88±77.85	3381.14±175.56	4468.65±217.44	4211.73±41.94	4750.61±16.79	4271.09±13.57	4776.39±17.44	4239.75±17.81
123	Myricetin	4.63688	319.046	C₁₅H₁₀O₈	ESI+	2228.10±67.37	2327.67±100.55	6118.31±195.39	4198.33±167.33	6098.63±298.09	6388.95±50.60	3971.69±16.15	5257.21±52.34	5056.20±20.97
124	Quercetin-3-O-sophoroside	4.72772	617.207	C₁₄H₁₆N₂O₆	ESI+	2249.00±101.34	2761.10±50.24	2489.35±133.08	2705.04±250.27	2907.75±196.48	2848.60±66.00	2838.01±104.01	2957.33±36.38	2853.00±23.12
125	Quercetin-3'-O-glucuronide	4.76252	477.069	C₂₁H₁₈O₁₃	ESI-	149.75±4.89	141.67±1.32	307.02±24.46	372.43±38.44	374.15±29.96	144.82±2.86	164.95±1.82	150.19±0.82	151.36±1.09
126	Isoneotheaflavin	4.7882	565.135	C₂₉H₂₄O₁₂	ESI+	2147.23±48.25	2067.82±35.27	3838.76±99.92	748.07±17.02	682.15±9.89	556.75±2.40	285.52±1.50	697.77±8.49	218.41±1.57
127	Epicatechin 3-O-(3-O-methylgallate)	4.83268	455.096	C₂₃H₂₀O₁₀	ESI-	221584.11±4109.02	235442.79±9977.24	235955.70±9510.30	271411.41±8816.63	250176.22±7293.93	211898.23±2351.68	227313.92±2148.95	220863.13±519.53	216966.15±2054.33
128	3-Hydroxybenzoic acid	4.99402	137.024	C₇H₆O₃	ESI-	934.26±17.99	1037.95±28.79	1214.61±38.36	494.27±40.18	550.86±25.01	503.89±5.72	502.22±2.30	501.10±1.78	511.94±1.39
129	Kaempferol-3-rhamnoside	5.06068	433.113	C₂₁H₂₀O₁₀	ESI+	1220.67±27.71	1268.84±70.99	1286.09±13.00	1150.60±37.28	1216.74±36.46	1076.20±5.04	1144.79±20.88	1063.21±17.66	1118.83±4.55
130	Procyanidin B3-7-glucoside	5.16185	745.175	C₃₆H₃₆O₁₇	ESI+	270.01±18.65	267.21±15.99	255.49±32.98	210.60±22.93	292.92±25.18	356.39±1.11	215.13±1.80	250.56±0.95	296.21±1.34
131	Theaflavine	5.18218	565.134	C₂₉H₂₄O₁₂	ESI+	23030.42±207.38	24685.38±1470.77	72769.05±3535.33	23851.01±551.52	20730.22±930.19	18093.29±141.58	7962.99±14.04	21558.57±199.63	6597.70±27.52
132	3-Feruloylquinic acid	5.457	373.091	C₁₇H₂₀O₉	ESI+	4.60±0.84	131.07±14.15	4.26±0.08	2.16±0.39	55.96±1.87	254.01±3.35	97.64±0.84	114.19±0.56	222.67±0.44
133	Verbascose	5.51833	793.269	C₃₀H₅₂O₂₆	ESI+	95.85±1.58	66.78±10.06	6.41±0.42	105.13±5.36	92.04±4.64	191.24±0.55	224.89±0.72	185.69±2.26	208.13±1.06
134	Isotheaflavin-3'-gallate	5.52867	717.145	C₃₆H₂₈O₁₆	ESI+	7211.94±358.73	10215.26±197.15	50373.91±2265.34	13913.16±474.64	11756.36±412.91	9970.00±37.76	2417.32±5.22	11979.53±141.46	2062.63±4.04
135	Laricitrin	5.70183	333.061	C₁₆H₁₂O₈	ESI+	81.69±2.14	182.91±12.29	1054.43±43.27	536.53±81.24	571.63±3.46	395.18±0.25	63.46±4.82	397.43±4.68	97.30±3.60
136	Theaflavin-3-gallate	5.75282	717.145	C₃₆H₂₈O₁₆	ESI+	6903.83±114.35	10076.31±316.50	37966.57±954.62	16524.61±208.35	14793.68±197.91	12152.98±44.84	3045.94±33.58	14768.85±389.07	2417.54±30.15
137	Apigenin	6.79177	271.06	C₁₅H₁₀O₅	ESI+	31.11±2.73	41.63±4.05	427.24±26.07	274.14±16.98	446.22±57.39	590.29±2.35	298.14±0.45	363.17±1.08	533.93±0.77
138	3-Hydroxyphloretin	6.87327	273.076	C₁₅H₁₄O₆	ESI+	524.42±17.95	562.46±21.36	1222.22±18.33	670.70±10.64	1172.63±16.72	1111.15±1.13	807.39±1.35	802.10±1.27	1198.29±2.49
139	Acarbose	6.99525	650.223	C₂₅H₄₃NO₁₈	ESI+	114.68±7.48	108.36±0.34	137.09±11.05	135.26±1.52	152.43±10.96	187.41±2.71	194.33±1.67	178.30±3.04	200.72±4.39
140	(-)-Epicatechin-3-O-gallate	8.03853	443.097	C₂₂H₁₈O₁₀	ESI+	96986.59±3177.50	101886.01±3656.15	74988.70±324.52	146400.09±1176.06	119252.90±2009.16	101092.06±749.72	115169.28±609.30	105085.87±783.62	108685.99±378.31
141	Cellobiose	12.0953	387.112	C₁₂H₂₂O₁₁	ESI-	20.18±4.89	43.16±15.40	39.32±3.81	82.33±13.51	69.88±10.84	42.84±0.06	27.95±0.21	34.54±0.82	39.41±0.58
142	N-Stearoyl valine	12.6829	366.337	C₂₃H₄₅NO₃	ESI+	15351.92±950.70	12814.12±572.10	13058.85±608.03	1825.26±641.14	734.48±142.46	525.72±5.38	914.73±4.29	923.68±1.51	427.09±4.99
143	(-)-Catechin-3-O-gallate	13.2756	443.095	C₂₂H₁₈O₁₀	ESI+	73202.28±3414.03	73376.06±1719.66	62422.74±2193.07	92018.32±480.54	80834.78±979.74	70537.79±522.44	80707.25±374.70	80242.71±1296.27	74670.36±194.68
144	Malvin	13.3969	655.187	C₂₉H₃₅O₁₇	ESI+	0.00±0.00	70.31±3.54	306.23±58.81	0.00±0.00	3944.54±186.65	5921.04±10.66	921.59±2.17	475.01±2.59	5950.72±4.98
145	Limocitrin-3-rutinoside	13.3969	654.181	C₂₉H₃₄O₁₇	ESI+	0.00±0.00	86.73±2.16	116.17±52.12	0.00±0.00	986.66±211.60	1451.74±3.88	179.46±1.61	82.55±0.40	1443.29±3.85
146	Trehalose	15.0756	387.113	C₁₂H₂₂O₁₁	ESI-	51.59±9.27	53.24±11.48	121.82±30.66	209.82±10.69	184.70±16.55	76.99±0.37	52.52±0.50	67.17±0.40	62.29±0.20
Note: 1 RT: retention time.
2 ESI+/ESI- refers to positive and negative electrospray ionization modes.
3 Peak area in samples are represented as the mean value ± standard deviation (mean ± SD). FTL, fresh tea leaves; Spreading, spreaded tea leaves of SPGT; Shaking, shaked tea leaves of SPGT; Rolled, rolling tea leaves of SPGT; Piling, piled tea leaves of SPGT; SPGT, shaking and piling green tea; GT, green tea; SGT, shaking green tea; PGT, piling green tea.
